# Supplementary material for: One Bloom Is Not Like the Other—Distinct Environmental Drivers Result in Domoic Acid Events in Monterey Bay, California
Source: Toxins (Basel). 2025 Oct 17;17(10):511. doi: 10.3390/toxins17100511 (PMC12567695; doi:10.3390/toxins17100511)
Supplement: Supplementary file 1 [file toxins-17-00511-s001.zip]

Archive with 1 entries (1 files):
- toxins-3899917-supplementary.pdf
